# Supplementary material for: Optimization of the GSH-Mediated Formation of Mesoporous Silica-Coated Gold Nanoclusters for NIR Light-Triggered Photothermal Applications
Source: Nanomaterials (Basel). 2021 Jul 28;11(8):1946. doi: 10.3390/nano11081946 (PMC8401642; doi:10.3390/nano11081946)
Supplement: Supplementary file 1 [file nanomaterials-11-01946-s001.zip]

Archive with 1 entries (1 files):
- nanomaterials-1289614-supplementary.pdf
